# Supplementary material for: The Symbiotic Effect of a New Nutraceutical with Yeast β-Glucan, Prebiotics, Minerals, and Silybum marianum (Silymarin) for Recovering Metabolic Homeostasis via Pgc-1α, Il-6, and Il-10 Gene Expression in a Type-2 Diabetes Obesity Model
Source: Antioxidants (Basel). 2022 Feb 23;11(3):447. doi: 10.3390/antiox11030447 (PMC8944780; doi:10.3390/antiox11030447)
Supplement: Supplementary file 1 [file antioxidants-11-00447-s001.zip]

Archive with 1 entries (1 files):
- antioxidants-1599027-supplementary.pdf
